# Supplementary material for: Reprogramming Extracellular Vesicles for Protein Therapeutics Delivery
Source: Pharmaceutics. 2021 May 21;13(6):768. doi: 10.3390/pharmaceutics13060768 (PMC8224366; doi:10.3390/pharmaceutics13060768)
Supplement: Supplementary file 1 [file pharmaceutics-13-00768-s001.zip]

Archive with 7 entries (6 files):
- pharmaceutics-1207430 sup for xml.pdf
- Sup. Table2.vesivles GO classifications.xlsx
- Sup. Table3. Proteomic analysis of purified vesicles. Gene Ontology cellular component term enrichment analysis..xlsx
- __MACOSX/
- __MACOSX/._Sup. Table2.vesivles GO classifications.xlsx
- __MACOSX/._Sup. Table3. Proteomic analysis of purified vesicles. Gene Ontology cellular component term enrichment analysis..xlsx
- __MACOSX/._Supplemental Information. Figures S1-6. Table S1.docx
