# Supplementary material for: Reprogramming Extracellular Vesicles for Protein Therapeutics Delivery
Source: Pharmaceutics. 2021 May 21;13(6):768. doi: 10.3390/pharmaceutics13060768 (PMC8224366; doi:10.3390/pharmaceutics13060768)
Supplement: Supplementary file 1 [file pharmaceutics-13-00768-s001.zip › Sup. Table2.vesivles GO classifications.xlsx]

## Sheet: Лист1
Supplemental Table 2. Qualitative proteomic analysis of the purified vesicles EV_C, EV_M, EV_p6, EV_EPN(-) and EV_C(lenti)
Biological process	NO.	Uniprot Identifier	Protein Names	BP. GO Term	relative iBAQ, %
					EV_C			EV_M			EV_p6			EV_EPN(-)			EV_C(lenti)
					rep. 1	rep.2	rep.3	rep. 1	rep.2	rep.3	rep. 1	rep.2	rep.3	rep. 1	rep.2	rep.3	rep. 1	rep.2	rep.3
metabolic process	1	P00558	Phosphoglycerate kinase 1	GO:0061621~canonical glycolysis	0.0417453	0.0401179	0.0372803	0.118104	0.0120083	0.0075379	0.152777	0.118339	0.0492745	0.0822672	0.0844943	0.0287871	0.051112	0.0526419	0
	2	P04406	Glyceraldehyde-3-phosphate dehydrogenase	GO:0061621~canonical glycolysis	0.596154	1.82236	1.95776	1.27723	1.31453	2.81121	1.54284	0.744204	3.6723	1.45557	0.860602	1.59038	1.14783	1.47201	1.46781
	3	P06744	Glucose-6-phosphate isomerase	GO:0061621~canonical glycolysis	0.0224179	0.010038	0.316442	0.0905647	0.0235551	0.254476	0.166255	0.141127	0.384115	0.182641	0.0709148	0.0904621	0.0882989	0.0225768	0.141715
	4	P07195	L-lactate dehydrogenase B chain	GO:0006090~pyruvate metabolic process	0.251513	0.0954226	1.31272	0.517374	0.123847	1.23266	0.778956	0.594612	1.68845	0.78916	0.407977	0.911278	0.532527	0.148802	1.0273
	5	P09211	Glutathione S-transferase P	GO:0006749~glutathione metabolic process	0	0.0728698	0.00820884	0.00439388	0.0425169	0	0.0496893	0.102139	0.0349075	0.0299313	0.0891125	0	0.0106511	0.0896628	0
	6	P17174	Aspartate aminotransferase, cytoplasmic	GO:0006094~gluconeogenesis	0	0	0.00393007	0.00685755	0	0.0111298	0.0124005	0.0214445	0.008486	0.00949466	0.00881409	0	0.00235728	0.00867409	0.00175963
	7	P18669	Phosphoglycerate mutase 1	GO:0061621~canonical glycolysis	0.104863	0.0631388	0.120048	0.102201	0.0683771	0.141153	0.77432	0.131392	0.23913	0.336015	0.0908216	0	0.303027	0.0049901	0.0550699
	8	P29401	Transketolase	GO:0006098~pentose-phosphate shunt	0.0126504	0.0777727	0.0451456	0.0193396	0.0467775	0.0460073	0.0726505	0.0384098	0.07292	0.0359221	0.0307568	0.00238091	0.0279337	0.0627617	0
	9	P40925	Malate dehydrogenase, cytoplasmic	GO:0006094~gluconeogenesis	0.0119803	0.00257727	0.0626388	0.039036	0.0322627	0.0324556	0.0905146	0.0527918	0.1093	0.0455664	0.0293852	0	0.0439495	0.0244609	0.0343404
	10	P52209	6-phosphogluconate dehydrogenase, decarboxylating	GO:0006098~pentose-phosphate shunt	0	0	0	0.00423705	0.085053	0.0143766	0.00777112	0.0188739	0.007203	0.00254504	0.00792659	0	0.00172266	0.0383906	0
	11	P53396	ATP-citrate synthase	GO:0006107~oxaloacetate metabolic process	0.000800026	0.0161622	0.00289313	0.00721403	0.00818347	0.015725	0.00904126	0.0160649	0.0076045	0.00818626	0.0122341	0.0168076	0.00319565	0.00224648	0.00192573
	12	P53985	Monocarboxylate transporter 1	GO:0006090~pyruvate metabolic process	0.0531231	0	0.206959	0.180367	0.0299237	0.186887	0.234282	0.278767	0.21258	0.22184	0.138273	0.0805757	0.190995	0.0580286	0.0749894
	13	P55072	Transitional endoplasmic reticulum ATPase	GO:0046034~ATP metabolic process	0.00932137	0.0264779	0.0261687	0.00894568	0.0348962	0.0154492	0.0141447	0.0443633	0.01768	0.0139573	0.146784	0.0306151	0.00222918	0.0259948	0.0148826
	14	P60174	Triosephosphate isomerase	GO:0061621~canonical glycolysis	0.179684	0.24269	0.0738707	0.285158	0.287203	0.102113	0.443689	0.361151	0.1973	0.326756	0.227625	0.0333265	0.308511	0.233867	0.0739301
	15	Q04760	Lactoylglutathione lyase	GO:0006090~pyruvate metabolic process	0.0194726	0.0150295	0.0802857	0.0954604	0	0.0572218	0.105041	0.175918	0.153215	0.0742252	0.0819932	0	0.0859728	0	0
	16	Q9Y696	Chloride intracellular channel protein 4	GO:0006749~glutathione metabolic process	0.0196598	0	0.0086102	0.0655468	0	0.0194548	0.0716893	0.0450163	0.0337635	0.0455939	0.020433	0	0.0371995	0	0
	17	Q01469	Fattyacid-bindingprotein5	GO:0006006 glucose metabolic process	0.269863	5.0801	0.797551	0.0780468	4.90657	1.12242	0.191333	0.925306	0.9703	0.182626	2.65966	2.31356	0.125696	5.09271	1.81781
	relative iBAQ for proteins of metabolic process				1.59325	7.56475	5.06051	2.90008	7.01571	6.07028	4.71739	3.80992	7.85853	3.8423	4.96781	5.09818	2.9632	7.33781	4.71153
					4.7395			5.32869			4.71739			4.63609			5.00418
developmental process	18	P09936	Ubiquitin carboxyl-terminal hydrolase isozyme L1	GO:0021762~substantia nigra development	0	0.00299631	0.00799388	0.0374964	0	0	0.0569053	0.078302	0.020792	0.0492038	0.00929352	0	0.0347217	0.0256745	0
	19	P0DP25	Calmodulin-3	GO:0021762~substantia nigra development	0.141872	0.310074	0.328265	0.425468	0.527606	0.0770669	0.454879	1.58996	0.20387	0.280038	1.51898	0.0868644	0.381103	0.370208	0.26471
	20	P12277	Creatine kinase B-type	GO:0021762~substantia nigra development	0.193521	0.0802408	0.44434	0.439281	0.138936	0.541677	0.571286	0.481592	0.8946	0.810076	0.377034	0.0919968	0.522554	0.0895951	0.240383
	21	P15311	Ezrin	GO:0061028~establishment of endothelial barrier	0.160786	0.0132039	0.448374	0.614029	0.0105807	0.28871	0.977087	0.36582	0.66585	0.614405	0.130739	0.0181956	0.565326	0.0316797	0.140422
	22	P19338	Nucleolin	GO:0001525~angiogenesis	0.000932479	0	0.00523313	0.00159665	0.00667352	0.010721	0.00839782	0.00481633	0.0090385	0.00474176	0.001165	0	0.000883098	0	0
	23	P26038	Moesin	GO:0061028~establishment of endothelial barrier	0.0612872	0.00214398	0.195068	0.226478	0.00193095	0.165323	0.242303	0.113669	0.227095	0.118015	0.0556432	0	0.106891	0	0.0576583
	24	P27348	14-3-3 protein theta	GO:0021762~substantia nigra development	0.191282	0.0463403	0.612891	0.305975	0.0488538	0.149774	0.545316	0.36662	0.49726	0.562847	0.124705	0.0840126	0.444658	0.0395703	0.30066
	25	P60953	Cell division control protein 42 homolog	GO:0021762~substantia nigra development	0.109444	0	0.048785	0.179363	0	0.0365427	0.2475	0.0538367	0.062585	0.0989237	0.0589625	0	0.128647	0	0
	26	P61586	Transforming protein RhoA	GO:0021762~substantia nigra development	0.0899487	0	0.0672136	0.349586	0.00234343	0.0790081	0.535631	0.297576	0.1788	0.188321	0.170852	0	0.29712	0.0045694	0
	relative iBAQ for proteins of developmental process				0.949074	0.454999	2.15816	2.57927	0.736925	1.34882	3.63931	3.35219	2.75989	2.72657	2.44737	0.281069	2.4819	0.561297	1.00383
					1.18741			1.55501			3.25046			1.81834			1.34901
translation initation, elongation and gene expression	27	P07814	Bifunctional glutamate/proline--tRNA ligase	GO:0006418~tRNA aminoacylation for protein translation	0	0	0.00820544	0.00231151	0	0.0108702	0.00475655	0.0014891	0.011828	0.00420565	0.00144375	0	0.00666685	0.00274922	0.00912625
	28	P12081	Histidine--tRNA ligase, cytoplasmic	GO:0006418~tRNA aminoacylation for protein translation	0	0.0321953	0	0.000581619	0.015829	0	0.00364684	0.00910653	0.0055055	0	0.00266545	0	0	0.0355846	0
	29	P68133	Actin, alpha skeletal muscle	GO:0010628~positive regulation of gene expression	0.0878205	0.152715	0.118143	0.235665	0.0767076	0.139661	0.249005	0.323629	0.05553	0.166244	0	0.0588912	0.117946	0.0488268	0.0821003
	30	P68104	Elongation factor 1-alpha 1	GO:0006414~translational elongation	0.191855	0.196204	0.0203952	0.352349	0.26036	0.0471065	0.991481	0.610204	0.29744	0.225855	0.31717	0	0.211636	0.429323	0
	31	Q15181	Inorganic pyrophosphatase	GO:0006418~tRNA aminoacylation for protein translation	0.00836496	0	0.0514245	0.0140338	0	0.0556492	0.0258301	0.0121188	0.01557	0.0299282	0.00685591	0.0379795	0.00544185	0	0.0203232
	relative iBAQ for proteins of translation initation, elongation and gene expression				0.28804	0.381114	0.198168	0.604941	0.352897	0.253287	1.27472	0.956547	0.385873	0.426233	0.328136	0.0968707	0.34169	0.516484	0.11155
					0.289107			0.403708			0.87238			0.283746			0.323241
viral process	32	P02790	Hemopexin	GO:0016032~viral process	0.196564	0	0.357143	0.053795	0	0.223855	0.0496772	0.00442204	0.0984	0.139626	0.0023792	0.702319	0.141408	0.00672891	0.606649
	33	P27105	Erythrocyte band 7 integral membrane protein	GO:0044829~positive regulation by host of viral genome replication	0.00603624	0	0	0.0162306	0	0.00607427	0.0140883	0.0511796	0.0104235	0.00875191	0.0434352	0	0.00867717	0.00499115	0
	34	P60842	Eukaryotic initiation factor 4A-I	GO:0016032~viral process	0.384915	0.0189607	0	0.136493	0.0161053	0	0.107201	0.0409878	0.007787	2.12344	0.0222818	0	0.19238	0.0339896	0
	35	Q08431	Lactadherin	GO:0016032~viral process	0.0534128	0.00502838	0.025317	0.0730036	0	0.0139097	0.10417	0.025171	0.024112	0.28529	0.0215852	0.00542886	0.152766	0.00841237	0
	36	Q8WUM4	Programmed cell death 6-interacting protein	GO:0019058~viral life cycle	0.117393	0.00920012	0.0635986	0.291734	0.0226843	0.329089	0.84551	0.288914	0.39475	0.19284	0.0504477	0	0.230418	0.0226706	0.0350805
	37	Q9UN37	Vacuolar protein sorting-associated protein 4A	GO:0019058~viral life cycle	0.00408154	0	0.027183	0.0391151	0	0.0658105	0.0814466	0.0363392	0.05822	0.0245298	0.00433239	0.0404054	0.0414663	0	0.0290989
	relative iBAQ for proteins of viral process				0.762402	0.0331892	0.473241	0.610371	0.0387896	0.638738	1.20209	0.447014	0.593692	2.77447	0.144462	0.748153	0.767116	0.0767926	0.670828
					0.422944			0.429299			0.7476			1.22236			0.504912
signal transduction	38	O75131	Copine-3	GO:0038128~ERBB2 signaling pathway	0.00794316	0.0615651	0.00657571	0.00265874	0.0130059	0.00535194	0.0165833	0.0421429	0.015444	0.0125031	0.0517227	0.0121565	0.010994	0.0468099	0.0215673
	39	P28066	Proteasome subunit alpha type-5	GO:0060071~Wnt signaling pathway, planar cell polarity pathway	0	0.155627	0.0370973	0	0.246229	0.035575	0.00800146	0.185506	0.063705	0.111664	0.142034	0.0737082	0.0243636	0.319792	0.0589393
	40	P30086	Phosphatidylethanolamine-binding protein 1	GO:0000165~MAPK cascade	0	0.0632334	0	0.0862266	0.106595	0.0259121	0.138415	0.331241	0.114015	0.0581107	0.14225	0	0.0467973	0.073832	0
	41	P49720	Proteasome subunit beta type-3	GO:0060071~Wnt signaling pathway, planar cell polarity pathway	0	0.209152	0.0235259	0.00605036	0.115396	0.0119621	0.00871456	0.123139	0.010519	0.0036616	0.144205	0.0139464	0.00280125	0.451146	0.00609446
	42	P50395	Rab GDP dissociation inhibitor beta	GO:0007264~small GTPase mediated signal transduction	0.0132188	0.00955504	0.0329626	0.0797374	0.00645318	0.0466976	0.135102	0.157612	0.135465	0.102664	0.0476977	0.018571	0.0703424	0.033418	0.0153628
	43	P60900	Proteasome subunit alpha type-6	GO:0060071~Wnt signaling pathway, planar cell polarity pathway	0.00368453	0.0834902	0.0738435	0.00484209	0.0643581	0.045779	0.00718714	0.132331	0.040882	0.00780305	0.0789864	0.0536909	0.00870109	0.339258	0.0300844
	44	P61224	Ras-related protein Rap-1b	GO:0007264~small GTPase mediated signal transduction	0.104385	0.0144951	0.043834	0.252514	0.0277458	0.0168573	0.351189	0.269037	0.067035	0.267885	0.137864	0	0.244788	0.0335651	0.00817731
	45	P62979	Ubiquitin-40S ribosomal protein S27a	GO:0060071~Wnt signaling pathway, planar cell polarity pathway	0.639256	0.874079	1.00381	0.635	1.23439	1.62766	2.1718	2.43751	1.845	1.5574	1.43784	1.36369	1.29723	0.845143	0.975633
	46	P63000	Ras-related C3 botulinum toxin substrate 1	GO:0060071~Wnt signaling pathway, planar cell polarity pathway	0.0834709	0.0342531	0.166048	0.575504	0.0117282	0.115476	0.618835	0.21949	0.12689	0.235427	0.0522716	0	0.25375	0	0
	47	P84085	ADP-ribosylation factor 5	GO:0007264~small GTPase mediated signal transduction	0.00810607	0.0551904	0	0.0260597	0.0757352	0.0479855	0.112388	0.241816	0.051285	0.0370229	0.104656	0.0184022	0.0204386	0.0841432	0
	48	Q00610	Clathrin heavy chain 1	GO:0060071~Wnt signaling pathway, planar cell polarity pathway	0	0.00611032	0.00350333	0.00219219	0.00649534	0.00248185	0.00490801	0.00448612	0.0038269	0.00162519	0.00405432	0	0.000997011	0.00229935	0
	49	Q15286	Ras-related protein Rab-35	GO:0007264~small GTPase mediated signal transduction	0.0100581	0	0	0.0559029	0	0	0.0551772	0.0351686	0.05552	0.0227947	0.029733	0	0.0235875	0	0
	50	Q9H0U4	Ras-related protein Rab-1B	GO:0007264~small GTPase mediated signal transduction	0	0	0	0.00732626	0	0.0119153	0.0257573	0.00531347	0.012514	0.0182725	0.0152886	0.0239196	0.0280538	0.00516211	0
	51	Q9UNE7	E3 ubiquitin-protein ligase CHIP	GO:0038128~ERBB2 signaling pathway	0.00225111	0.00879373	0.00287143	0.00377086	0.0138614	0.0154629	0.00514951	0.00591633	0.0052245	0.00472771	0.00824125	0.0125487	0.00577228	0	0
	relative iBAQ for proteins of signal transduction				0.872374	1.57554	1.39407	1.73779	1.92199	2.00912	3.6592	4.19071	2.54733	2.44157	2.39684	1.59063	2.03862	2.23457	1.11586
					1.28066			1.88963			3.46575			2.14302			1.79635
modification-dependent proteolysis	52	P61088	Ubiquitin-conjugating enzyme E2 N	GO:0006511~ubiquitin-dependent protein catabolic process	0	0	0	0.0199619	0.0182345	0	0.037233	0.0339482	0.0145395	0.0096	0	0.0825442	0.00368821	0	0
	53	Q13867	Bleomycin hydrolase	GO:0000209~protein polyubiquitination	0.0703299	0.423857	0.0487401	0.027814	0.21839	0.0673492	0.0188235	0.0557796	0.05871	0.0625817	0.0890511	0.157194	0.0551957	0.20625	0.228826
	relative iBAQ for proteins of modification-dependent proteolysis				0.0703299	0.423857	0.0487401	0.0477759	0.236624	0.0673492	0.0560566	0.0897278	0.0732495	0.0721817	0.0890511	0.239738	0.0588839	0.20625	0.228826
					0.180976			0.11725			0.0730113			0.133657			0.164653
nucleobase-containing compound metabolic process	54	P00491	Purine nucleoside phosphorylase	GO:0006139~nucleobase-containing compound metabolic process	0	0.0865835	0.0398388	0.0189558	0.0657013	0.0465734	0.0357767	0.0382478	0.072105	0.0221969	0.0527545	0.0275694	0.00567609	0.0899974	0.0319631
	55	P00492	Hypoxanthine-guanine phosphoribosyltransferase	GO:0006164~purine nucleotide biosynthetic process	0.0168795	0.0155713	0.048151	0.0470683	0.0163456	0.0261984	0.0711505	0.11669	0.06572	0.0782443	0.0732659	0	0.0586957	0.0195065	0.00327124
	56	P11586	C-1-tetrahydrofolate synthase, cytoplasmic	GO:0006164~purine nucleotide biosynthetic process	0.00715026	0	0.00276619	0.00595612	0.00393157	0.00754516	0.0291456	0.0170771	0.0030379	0.00503519	0.00842386	0	0.0288065	0	0
	57	P15531	Nucleoside diphosphate kinase A	GO:0006220~pyrimidine nucleotide metabolic process	0	0.0198636	0.262306	0.0977914	0.0547691	0.333484	0.126197	0.177167	0.286485	0.141901	0.0799682	0.199779	0.084663	0.0948151	0.171662
	58	P33316	Deoxyuridine 5-triphosphate nucleotidohydrolase, mitochondrial	GO:0006139~nucleobase-containing compound metabolic process	0	0	0	0.00272723	0	0.0127548	0.00545364	0.00551306	0.013915	0.00338069	0	0	0.00430761	0	0
	relative iBAQ for proteins of nucleobase-containing compound metabolic process				0.0240297	0.122018	0.353062	0.172499	0.140747	0.426556	0.267723	0.354695	0.441263	0.250758	0.214413	0.227349	0.182149	0.204319	0.206897
					0.16637			0.246601			0.35456			0.23084			0.197788
response to stimulus	59	P23526	Adenosylhomocysteinase	GO:0007584~response to nutrient	0.00620026	0.053269	0.0311327	0.0483777	0.0582797	0.0284323	0.0870291	0.0397624	0.06556	0.029616	0.0311193	0.0152738	0.028569	0.0283503	0
	60	P31948	Stress-induced-phosphoprotein 1	GO:0006950~response to stress	0.00690744	0	0.00531966	0.0274881	0.00197674	0.00381895	0.0541408	0.0341735	0.0145555	0.0443359	0.00770466	0	0.0161549	0.00160234	0.00320515
	61	P32119	Peroxiredoxin-2	GO:0000302~response to reactive oxygen species	0	0.25914	0.000684354	0.0178784	0.416398	0.0221129	0.041449	0.132057	0.0179585	0.0514435	0.219386	0.035123	0	0.194883	0
	62	P34932	Heat shock 70 kDa protein 4	GO:0006986~response to unfolded protein	0.00297	0.0190921	0.0210565	0.0153032	0.011864	0.0187806	0.0356966	0.017778	0.024972	0.0350229	0.0117102	0.0052571	0.0174337	0.0222109	0.00180224
	63	P62701	40S ribosomal protein S4, X isoform	GO:0045471~response to ethanol	0	0	0	0.00545863	0	0.00510935	0.0158786	0.00464531	0.006769	0	0.0159955	0	0	0	0.0319129
	64	P68363	Tubulin alpha-1B chain	GO:0071353~cellular response to interleukin-4	0.0460641	0.303108	0.0528456	0.0481259	0.339788	0.0589306	0.0765922	0.215298	0.059125	0.0521321	0.318545	0.0639953	0.051881	0.305924	0.0515686
	relative iBAQ for proteins of response to stimulus				0.0621418	0.634609	0.111039	0.162632	0.828307	0.137185	0.310786	0.443714	0.18894	0.21255	0.604461	0.119649	0.114039	0.552971	0.0884889
					0.269263			0.376041			0.31448			0.31222			0.251833
cytoskeleton and cell movement	65	O43707	Alpha-actinin-4	GO:0051017~actin filament bundle assembly	0.000897521	0.0118399	0.0370129	0.00912014	0.00633178	0.0527452	0.0447354	0.0208498	0.039487	0.0329771	0.0171739	0.0106073	0.0166668	0.00832891	0.0122396
	66	P06702	Protein S100-A9	GO:0031532~actin cytoskeleton reorganization	0.0206308	1.21173	0.286565	0	1.12169	0.222016	0.0447379	0.29042	0.2317	0.0133626	0.44092	0.332997	0.0418842	4.51354	0.634182
	67	P13797	Plastin-3	GO:0051017~actin filament bundle assembly	0.0345145	0	0.0580667	0.0628273	0.00127208	0.0688395	0.164352	0.0829959	0.096885	0.036871	0.0311057	0.0245489	0.0663804	0	0.0259103
	68	P35579	Myosin-9	GO:0031532~actin cytoskeleton reorganization	0.0103641	0.0207912	0.0368796	0.00358518	0.00251525	0.460435	0.00122337	0.0110563	0.0159075	0.00920229	0.0044583	1.40123	0.00870815	0.00901719	0.00418707
	69	P67936	Tropomyosin alpha-4 chain	GO:0006928~movement of cell or subcellular component	0.0308846	0.0840283	0.0567503	0.0754964	0.123203	0.0405573	0.0536529	0.0899184	0.0423075	0.0257038	0.0694795	0.050142	0.0446359	0.0803867	0.0884208
	relative iBAQ for proteins of cytoskeleton and cell movement				0.0972915	1.32839	0.475274	0.151029	1.25502	0.844594	0.308702	0.495241	0.426287	0.118117	0.563138	1.81953	0.178276	4.61127	0.76494
					0.633652			0.750213			0.410076			0.833593			1.8515
protein folding and stability	70	P04899	Guanine nucleotide-binding protein G(i) subunit alpha-2	GO:0006457~protein folding	0.0568085	0.10493	0.0453707	0.0871547	0.0623178	0.0405524	0.107587	0.146184	0.07539	0.0719496	0.136773	0	0.0786848	0.068043	0
	71	P07900	Heat shock protein HSP 90-alpha	GO:0006457~protein folding	0.032406	0.00537973	0.0116068	0.0659496	0.0282669	0.0149048	0.0733835	0.0534898	0.0343735	0.069074	0.0561545	0.0147445	0.055587	0.0122766	0
	72	P10599	Thioredoxin	GO:0006457~protein folding	0.0106145	1.46843	0.324102	0.204932	1.73553	0.269113	0.371432	0.829347	0.2337	0.257733	1.38602	0	0.16019	1.40391	0
	73	P13667	Protein disulfide-isomerase A4	GO:0006457~protein folding	0	0	0.00107912	0	0	0	0.00124534	0.00639184	0.0049897	0	0.00473432	0	0.000847772	0.00576016	0
	74	P31689	DnaJ homolog subfamily A member 1	GO:0006457~protein folding	0.0138821	0.00282039	0.0147456	0.0127935	0	0.0135161	0.0295024	0.0192445	0.0187795	0.0452214	0.00246443	0	0.0275141	0.000986888	0
	75	P49368	T-complex protein 1 subunit gamma	GO:0006457~protein folding	0.691538	0.149251	1.85293	0.38946	0.272267	2.72556	0.212517	0.0568898	1.2897	0.688313	0.0475795	2.90221	1.17533	0.242747	1.59525
	76	P54709	Sodium/potassium-transporting ATPase subunit beta-3	GO:0050821~protein stabilization	0.0339282	0.0113253	0.0936327	0.0566007	0.0250021	0.130145	0.117995	0.31931	0.140555	0.0411664	0.186739	0.181356	0.0292516	0.0609661	0.195396
	77	P60033	CD81 antigen	GO:0031647~regulation of protein stability	0.541179	0.0322985	0.335014	0.418201	0.0572903	0.544895	0.446699	0.285584	0.418155	0.306351	0.198091	0.193344	0.541745	0.037013	0.621095
	78	P62873	Guanine nucleotide-binding protein G(I)/G(S)/G(T) subunit beta-1	GO:0006457~protein folding	0.0163274	0.00727101	0	0.0610755	0.00848941	0.0190734	0.0930218	0.0693388	0.021753	0.0704206	0.04505	0	0.0515804	0.00700091	0
	79	P62879	Guanine nucleotide-binding protein G(I)/G(S)/G(T) subunit beta-2	GO:0006457~protein folding	0.131906	0.0284435	0.167728	0.213576	0.0322669	0.156944	0.398471	0.309943	0.269355	0.336718	0.237932	0	0.37287	0.0771276	0.0381939
	80	P62937	Peptidyl-prolyl cis-trans isomerase A	GO:0006457~protein folding	0.184026	0.174816	0.0488245	0.407914	0.371292	0.0985887	0.656044	1.6311	0.238305	0.344901	0.873295	0.0263281	0.440201	0.525169	0.040248
	81	Q02413	Desmoglein-1	GO:0050821~protein stabilization	0.012212	2.13931	0.0617837	0.000513273	1.40689	0.0915806	0.00151175	0.227947	0.16486	0.00175061	0.660443	0.446861	0	1.77018	0.233245
	relative iBAQ for proteins of protein folding and stability				1.72483	4.12427	2.95681	1.91817	3.99961	4.10488	2.50941	3.95477	2.90992	2.2336	3.83528	3.76484	2.9338	4.21118	2.72343
					2.9353			3.34089			3.1247			3.27791			3.28947
biological regulation	82	P00441	Superoxide dismutase [Cu-Zn]	GO:0001895~retina homeostasis	0.0443761	0.0548698	0.0649728	0.221903	0.112271	0.0532573	0.314757	0.338624	0.209725	0.339031	0.332864	0.0625379	0.245571	0.111698	0
	83	P02787	Serotransferrin	GO:0001895~retina homeostasis	6.02897	0.0110415	5.69966	3.10709	0.000869025	5.42976	1.56612	0.00664571	3.4493	4.52809	0.0093358	11.1869	3.7662	0.0210195	11.516
	84	P08758	Annexin A5	GO:0043066~negative regulation of apoptotic process	0.00962222	0.070984	0.0413313	0.0352234	0.0828199	0.00859677	0.0349612	0.238653	0.029038	0.0639939	0.156693	0.00252177	0.057	0.119135	0.0447032
	85	P12273	Prolactin-inducible protein	GO:0001895~retina homeostasis	0	1.08034	0.112333	0.00266194	0.821335	0.168855	0.00556481	0.510286	0.088095	0.00586504	0.737682	0.548912	0.0946141	1.38307	0.15938
	86	P14174	Macrophage migration inhibitory factor	GO:0043066~negative regulation of apoptotic process	0.0842744	0.074285	0.195735	0.509676	0.0585191	0.174056	0.799563	1.23645	0.28393	0.180603	0.269136	0	0.332293	0.233945	0.0723166
	87	P22392	Nucleoside diphosphate kinase B	GO:0043066~negative regulation of apoptotic process	0.194795	0.119267	0.776327	0.664353	0.088697	0.421105	0.41818	0.504531	0.85505	0.773893	0.15467	0.460315	0.657283	0.136549	0.444525
	88	P23528	Cofilin-1	GO:0043066~negative regulation of apoptotic process	0.362675	0.0539631	0.205571	1.81356	0.0538538	0.175661	1.65808	1.62914	0.5651	0.798168	1.26511	0.0901751	0.937554	0.267357	0.100625
	89	P25311	Zinc-alpha-2-glycoprotein	GO:0001895~retina homeostasis	0.00266538	0.295541	0.0134898	0	0.421441	0.012846	0.00149546	0.161359	0.01342	0	0.204398	0.0836656	0.0273696	0.23776	0.049624
	90	P52565	Rho GDP-dissociation inhibitor 1	GO:0043066~negative regulation of apoptotic process	0.0222641	0	0.0269667	0.0415899	0	0.0181677	0.0953689	0.14418	0.06057	0.0280802	0.0756216	0	0.0711957	0.0242031	0
	91	P61769	Beta-2-microglobulin	GO:0001895~retina homeostasis	0.0310761	0.0190909	0.0369789	0.0354655	0.0702627	0.0299492	0.0621748	0.16051	0.09685	0.0708229	0.019117	0.0470063	0.0576522	0.0148581	0.0135515
	92	P63261	Actin, cytoplasmic 2	GO:0001895~retina homeostasis	1.68504	1.99005	3.54646	4.85863	1.97047	2.97968	4.47549	3.49249	3.1711	3.04145	3.16102	1.87776	2.70984	2.29857	3.06768
	relative iBAQ for proteins of biological regulation				8.46577	3.76943	10.7198	11.2902	3.68053	9.47193	9.43175	8.42287	8.82218	9.83	6.38565	14.3598	8.95657	4.84817	15.4684
					7.65168			11.2902			8.89227			10.1918			9.7577
membrane organization and transport	93	P11233	Ras-related protein Ral-A	GO:0061024~membrane organization	0.0747402	0.00918649	0.0639639	0.342719	0.00961017	0.0715097	0.539417	0.0967796	0.12444	0.278542	0.106869	0	0.340288	0	0.0348562
	94	P61006	Ras-related protein Rab-8A	GO:0061024~membrane organization	0.220983	0	0.359204	0	0	0.269266	0.0652864	0.0225629	0.26755	0.479069	0.0200795	0.577918	0.25875	0	0.425989
	95	P61981	14-3-3 protein gamma	GO:0061024~membrane organization	0.0236974	0	0.164769	0.0981151	0.0184756	0.0832419	0.138536	0.103624	0.104025	0.127176	0.0769648	0.0234921	0.0785272	0.0226055	0.0654169
	96	P05023	Sodium/potassium-transporting ATPase subunit alpha-1	GO:0086009~membrane repolarization	0.16859	0.0205074	0.149429	0.475612	0.0967797	0.196887	0.678155	0.293049	0.293415	0.255053	0.262182	0.0192129	0.402897	0.120951	0.0581504
	97	Q15758	Neutral amino acid transporter B(0)	GO:0015825~L-serine transport	0.141222	0.0115832	0.177959	0.17191	0.0549767	0.305516	0.229956	0.293845	0.19548	0.273756	0.321648	0.0866356	0.261402	0.0505417	0.276478
	98	Q9NRX5	Serine incorporator 1	GO:0015825~L-serine transport	0	0	0.00529354	0.0027532	0	0.0105048	0.0173862	0.0105996	0.016874	0.010529	0	0	0.00973098	0	0
	relative iBAQ for proteins of membrane organization and transport				0.629232	0.041277	0.920618	1.09111	0.179842	0.936926	1.66874	0.82046	1.00178	1.42412	0.787743	0.707259	1.3516	0.194098	0.860891
					0.530376			0.735959			1.16366			0.973042			0.802194
cell-cell adhesion	99	O00560	Syntenin-1	GO:0098609~cell-cell adhesion	0.0803521	0.00828833	0.0645367	0.0466295	0.013072	0.0343718	0.0800097	0.1578	0.06947	0.381076	0.147693	0.0145153	0.234723	0.0600794	0.0832454
	100	O60716	Catenin delta-1	GO:0034332~adherens junction organization	0.00254752	0	0.0015315	0.00857194	0	0.00575879	0.0144269	0.0115624	0.0143275	0.00701969	0.0026283	0	0.00822772	0	0
	101	O75874	Isocitrate dehydrogenase [NADP] cytoplasmic	GO:0098609~cell-cell adhesion	0.00211821	0	0.0234122	0.00731295	0	0.0173597	0.0193789	0.00967714	0.0270405	0.0363695	0.00901886	0	0.0170054	0	0.0044938
	102	P00338	L-lactate dehydrogenase A chain	GO:0098609~cell-cell adhesion	0.113214	0.104876	0.813469	0.394245	0.164828	0.905161	0.472451	0.377551	1.1484	0.409885	0.28833	0.341514	0.401375	0.196628	0.598153
	103	P01040	Cystatin-A	GO:0016337~single organismal cell-cell adhesion	0.0228111	1.24509	0.251259	0.00626079	1.61661	0.212024	0.0229476	0.520653	0.15655	0.0352748	0.832534	1.3936	0.0270315	0.907461	0.42281
	104	P04075	Fructose-bisphosphate aldolase A	GO:0098609~cell-cell adhesion	0.20041	0.150835	0.751429	0.591942	0.209994	0.657629	0.689053	0.59102	0.92805	1.02595	0.355511	0.384921	0.609891	0.278958	0.477361
	105	P06733	Alpha-enolase	GO:0098609~cell-cell adhesion	0.701795	0.505098	2.56238	1.15781	0.635826	2.23653	1.75371	1.59633	2.8586	1.63321	0.739466	1.59416	1.16402	0.617448	1.28442
	106	P07355	Annexin A2	GO:0098609~cell-cell adhesion	0.0357274	1.12346	0.00343054	0.0162763	0.683538	0.0531032	0.148398	0.185257	0.139725	0.0659298	0.329682	0.0533959	0.0591359	0.880378	0.0988338
	107	P07737	Profilin-1	GO:0098609~cell-cell adhesion	0.0609393	0.0277826	0.0230313	0.353043	0.0893326	0.0060746	0.591238	0.52702	0.057955	0.280603	0.301773	0	0.272266	0.0650221	0.0169499
	108	P08195	4F2 cell-surface antigen heavy chain	GO:0098609~cell-cell adhesion	0.0536658	0.0043516	0.0772653	0.187514	0.00582564	0.0600895	0.233306	0.198669	0.12263	0.129496	0.186534	0.0195363	0.122353	0.0116406	0.0620026
	109	P08238	Heat shock protein HSP 90-beta	GO:0098609~cell-cell adhesion	0.0928889	0.0357297	0.126796	0.240083	0.106413	0.0669702	0.275024	0.232555	0.17798	0.240031	0.208989	0.0709022	0.212902	0.0751445	0.0850172
	110	P0DMV9	Heat shock 70 kDa protein 1B	GO:0098609~cell-cell adhesion	0.181239	0.0917531	0.213442	0.309327	0.150583	0.136806	0.33318	0.271596	0.212795	0.566374	0.202636	0.102992	0.368168	0.157917	0.120438
	111	P11021	Endoplasmic reticulum chaperone BiP	GO:0098609~cell-cell adhesion	0.00404444	0.0811523	0.00755918	0.00314317	0.0987606	0.0183629	0.0121757	0.0248371	0.028038	0.0107237	0.0236216	0.00569448	0.000659239	0.0901966	0
	112	P11142	Heat shock cognate 71 kDa protein	GO:0098609~cell-cell adhesion	0.65094	0.264865	0.838776	0.858669	0.357606	0.846774	1.12393	0.907061	0.9549	1.84504	0.665932	0.449227	1.12647	0.478151	0.650211
	113	P13639	Elongation factor 2	GO:0098609~cell-cell adhesion	0.0509282	0.0961794	0.0224054	0.14118	0.0936123	0.0108427	0.232294	0.136963	0.0494805	0.0800305	0.0933841	0.0198738	0.0851087	0.109785	0.0207876
	114	P14618	Pyruvate kinase PKM	GO:0098609~cell-cell adhesion	0.0629521	0.42269	0.133878	0.109644	0.21464	0.105306	0.22217	0.165159	0.197365	0.113336	0.186216	0.0969763	0.0828424	0.429948	0.166675
	115	P14923	Junction plakoglobin	GO:0034332~adherens junction organization	0.0253453	2.55725	0.0131306	0.0165043	1.02388	0.0478379	0.0140039	0.143494	0.363295	0.0131802	0.376057	0.171751	0.00882065	2.00586	0.267586
	116	P15924	Desmoplakin	GO:0034332~adherens junction organization	0.0138325	1.84029	0.00996259	0.00510719	0.840445	0.0340403	0.00563811	0.11951	0.16132	0.0077229	0.312841	0.159479	0.00225946	1.46706	0.152058
	117	P22234	Multifunctional protein ADE2	GO:0098609~cell-cell adhesion	0	0.0133698	0.0133197	0	0.0130803	0	0.0286335	0.0457918	0.0172525	0	0.020725	0	0	0.00868516	0
	118	P26641	Elongation factor 1-gamma	GO:0098609~cell-cell adhesion	0.00130248	0.0180995	0.00293102	0.0345432	0.00465699	0	0.05225	0.0454857	0.01099	0.0257901	0.0233386	0	0.0116185	0.0119081	0.0021343
	119	P31939	Bifunctional purine biosynthesis protein PURH	GO:0098609~cell-cell adhesion	0.0207385	0	0	0.0627086	0	0.00161468	0.0412306	0.020158	0.046264	0.0554534	0.00698864	0	0.0305163	0.00118138	0
	120	P31946	14-3-3 protein beta/alpha	GO:0098609~cell-cell adhesion	0.109051	0.0190749	0.21598	0.182842	0.0236102	0.27271	0.255267	0.372714	0.209975	0.41055	0.166034	0.0720205	0.248701	0.0639102	0.105107
	121	P35241	Radixin	GO:0098609~cell-cell adhesion	0.0214684	0	0.072966	0.112147	0.088661	0.0417218	0.195779	0.0452286	0.148765	0.135679	0.0261273	0.0805599	0.0696033	0.00538216	0.00609565
	122	P35613	Basigin	GO:0098609~cell-cell adhesion	0.164573	0.024613	0.185701	0.536403	0.0289089	0.224589	0.593471	0.584694	0.40328	0.548137	0.390136	0.0437587	0.527679	0.128892	0
	123	P43487	Ran-specific GTPase-activating protein	GO:0098609~cell-cell adhesion	0	0	0.0480503	0.0636007	0.0450275	0.0603113	0.152303	0.0969102	0.073845	0.0568237	0.0711852	0	0.0905435	0.0154766	0
	124	P49327	Fatty acid synthase	GO:0098609~cell-cell adhesion	0	0.00316548	0	0.00128809	0.00289915	0	0.00577646	0.00538816	0.001297	0.00199084	0.00327227	0	0.00119668	0.000951523	0.00417704
	125	P50990	T-complex protein 1 subunit theta	GO:0098609~cell-cell adhesion	0.0031059	0.0105136	0	0.00442266	0.0198345	0.00163056	0.0232233	0.0312763	0.006445	0.00270015	0.0342398	0	0.00104582	0.00767057	0.00557823
	126	P53990	IST1 homolog	GO:0098609~cell-cell adhesion	0.0719991	0	0	0.151946	0	0.0781508	0.612718	0.076649	0.191055	0.0591718	0.0180125	0	0.106989	0	0
	127	P61026	Ras-related protein Rab-10	GO:0098609~cell-cell adhesion	0.0291094	0.0184398	0.0105946	0.0601259	0.0188735	0.00949274	0.0828398	0.0697102	0.034512	0.0829695	0.0503341	0.0148604	0.0579511	0.00604531	0
	128	P62258	14-3-3 protein epsilon	GO:0098609~cell-cell adhesion	0.28312	0.191929	1.07163	0.913201	0.178794	0.839274	1.13905	1.87702	1.07085	1.68481	0.992011	0.340978	0.895217	0.273242	0.480871
	129	P62826	GTP-binding nuclear protein Ran	GO:0098609~cell-cell adhesion	0.012465	0	0.0164912	0.0177353	0.00572818	0.0152839	0.0231978	0.0552653	0.0263585	0.064013	0.031092	0.0128021	0.00972772	0.00510482	0
	130	P63104	14-3-3 protein zeta/delta	GO:0098609~cell-cell adhesion	0.199094	0.169066	0.249483	0.623669	0.214428	0.117677	0.774684	0.744939	0.368385	0.657847	0.478761	0.0476435	0.546902	0.258242	0.0791728
	131	Q06830	Peroxiredoxin-1	GO:0098609~cell-cell adhesion	0.346658	0.371241	0.69102	0.546978	0.60428	0.200726	0.676845	0.238416	0.419235	0.68074	0.28192	0.255599	0.519967	0.29694	0.275185
	132	Q8NC51	Plasminogen activator inhibitor 1 RNA-binding protein	GO:0098609~cell-cell adhesion	0.00324026	0	0.00710612	0.015432	0.00815148	0	0.018365	0.00276294	0.0108355	0.00881527	0.0027133	0	0.00458538	0	0
	133	Q9H444	Charged multivesicular body protein 4b	GO:0098609~cell-cell adhesion	0.201923	0.00198428	0.137939	0.136263	0.0100038	0.220976	0.503107	0.108314	0.43258	0.159809	0.0102076	0	0.243766	0.00833503	0.0622269
	134	Q9NTK5	Obg-like ATPase 1	GO:0098609~cell-cell adhesion	0	0	0	0.00533813	0	0.00883065	0.0127842	0.01774	0.014905	0.00546115	0.00286489	0.00880615	0.00135543	0	0
	relative iBAQ for proteins of cell-cell adhesion				3.8236	9.40119	8.66091	7.9219	7.5719	7.54803	11.4349	10.6152	11.1548	11.522	7.87281	5.75557	8.17063	8.92364	5.53159
					7.29523			7.68061			11.0683			8.38346			7.54195
cell killing	135	P81605	Dermcidin	GO:0051873 killing by host of symbiont cells	1.35923	10.4924	4.70129	1.0777	23.8856	7.09758	3.27257	5.40367	4.64565	1.99237	8.6533	12.308	3.54397	16.3424	4.6686
	relative iBAQ for proteins of cell killing				5.51764			10.687			4.44063			7.65124			8.18501
recombinant proteins			VSV-G	envelope protein	15.9589	1.97101	6.05505	36.9694	1.1196	3.72379	20.6939	19.7266	8.73304	24.5216	35.4183	0.419305	26.487	3.73872	2.85093
					7.995			13.9376			16.3845			20.1197			11.0255
			EPN	nanocage protein	5.31223	1.43052	16.2027	3.49306	2.29016	11.2994	14.24	15.555	25.6298	0	0	0	6.92647	3.48781	3.40858
					7.64847			5.69419			18.4749			0			4.60762
			NanoLuc	delivered protein	4.34925	0.308136	1.69941	3.02917	0.503796	2.0926	0.278467	0.412837	0.334074	0.519178	1.01901	0.0036424	8.63091	1.30242	1.69868
					2.11893			1.87519			0.341793			0.513943			3.87734
