# Supplementary material for: Reprogramming Extracellular Vesicles for Protein Therapeutics Delivery
Source: Pharmaceutics. 2021 May 21;13(6):768. doi: 10.3390/pharmaceutics13060768 (PMC8224366; doi:10.3390/pharmaceutics13060768)
Supplement: Supplementary file 1 [file pharmaceutics-13-00768-s001.zip › Sup. Table3. Proteomic analysis of purified vesicles. Gene Ontology cellular component term enrichment analysis..xlsx]

## Sheet: Лист1
	Supplemental Table 3. Proteomic analysis of proteins significantly enriched in the EV lysates compared to the whole cell lysates. Gene Ontology cellular component term enrichment analysis.
	Vesicle type	CC. GO Term	Count	%	PValue	Genes	List Total	Pop Hits	Bonferroni	Benjamini	FDR
	EV_C	GO:0070062~extracellular exosome	7	100	1.34073e-05	P04899, P01040, Q6UWP8, Q5T749, Q02413, Q08554, P81605	7	2811	0.000348531	0.00034859	0.00034859
	EV_C	GO:0031012~extracellular matrix	4	57.1429	8.18154e-05	P01040, Q6UWP8, Q02413, P81605	7	296	0.00212503	0.0010636	0.0010636
	EV_C	GO:0030057~desmosome	2	28.5714	0.00787678	Q02413, Q08554	7	24	0.185847	0.0682654	0.0682654
	EV_M	GO:0070062~extracellular exosome	5	100	0.000565046	P02790, P60033, Q5T749, Q08554, P81605	5	2811	0.00900253	0.00904074	0.00904074
	EV_C(lenti)	GO:0070062~extracellular exosome	12	100	1.15662e-09	P12273, P02790, P01040, Q13867, P60033, Q5T749, Q6UWP8, O00560, P02787, Q08554, P25311, P81605	12	2811	5.32046e-08	5.32046e-08	5.2048e-08
	EV_C(lenti)	GO:0005615~extracellular space	7	58.3333	5.38746e-05	P12273, P02790, P01040, O00560, P02787, P25311, P81605	12	1347	0.00247523	0.00123912	0.00121218
	EV_C(lenti)	GO:0072562~blood microparticle	3	25	0.00361798	P02790, O00560, P02787	12	152	0.153571	0.0554757	0.0542697
	EV_EPN(-)	GO:0070062~extracellular exosome	11	100	7.52114e-09	P02790, P01040, Q13867, P60033, Q6UWP8, Q5T749, Q15758, P15924, P02787, Q08554, P81605	11	2811	3.45972e-07	3.45972e-07	3.3093e-07
	EV_EPN(-)	GO:0031012~extracellular matrix	4	36.3636	0.000467716	P01040, Q6UWP8, P15924, P81605	11	296	0.0212901	0.0107575	0.0102897
	EV_p6	GO:0070062~extracellular exosome	36	97.2973	9.85971e-28	P02790, P01040, P04899, Q15758, Q9UN37, P15924, O43657, Q9H444, O00560, P35613, P53985, P15311, P60033, P35241, Q6UWP8, Q02413, Q15286, Q8WUM4, P62879, P02787, P61769, P26038, P27105, P06702, P53990, Q5T749, Q9Y696, P14923, Q9NRX5, Q08554, O60716, Q08431, P11233, P08195, P08133, P81605	37	2811	1.3212e-25	1.3212e-25	9.76111e-26
	EV_p6	GO:0005925~focal adhesion	12	32.4324	1.43161e-10	P15311, P60033, P35241, P14923, O00560, Q8WUM4, P62879, P08133, P61769, P26038, P35613, P11233	37	391	1.91836e-08	9.5918e-09	7.08648e-09
	EV_p6	GO:0042470~melanosome	8	21.6216	9.51777e-10	Q15758, P08195, Q15286, O00560, Q8WUM4, P08133, P35613, P27105	37	101	1.27538e-07	4.25127e-08	3.14087e-08
	EV_p6	GO:0030496~midbody	8	21.6216	5.31862e-09	P04899, P53990, P35241, Q9UN37, Q9Y696, Q9H444, O60716, P11233	37	129	7.12695e-07	1.78174e-07	1.31636e-07
	EV_p6	GO:0005886~plasma membrane	24	64.8649	1.33481e-07	P06702, P04899, Q15758, Q9UN37, Q9Y696, P15924, Q9NRX5, P14923, O00560, Q08554, P35613, O60716, P53985, P11233, P15311, P60033, P35241, Q02413, P08195, Q15286, Q9P2B2, P62879, P61769, P26038	37	4121	1.78863e-05	3.3581e-06	2.48098e-06
	EV_p6	GO:0031982~vesicle	7	18.9189	1.74879e-07	P15311, P60033, Q9H444, P62879, P02787, P26038, P27105	37	128	2.34335e-05	3.3581e-06	2.48098e-06
	EV_p6	GO:0005913~cell-cell adherens junction	9	24.3243	1.75423e-07	P15311, P53990, P35241, P08195, P14923, O00560, Q9H444, P35613, O60716	37	323	2.35064e-05	3.3581e-06	2.48098e-06
	EV_p6	GO:0031012~extracellular matrix	8	21.6216	1.54866e-06	P06702, P01040, Q6UWP8, Q02413, P15924, P14923, P81605, Q08431	37	296	0.0002075	2.59401e-05	1.91647e-05
	EV_p6	GO:0005615~extracellular space	13	35.1351	5.96659e-06	P06702, P02790, P01040, O00560, Q08431, P15311, P35241, P62879, P02787, P61769, P26038, P81605, P27105	37	1347	0.000799207	8.8836e-05	6.56325e-05
	EV_p6	GO:0005856~cytoskeleton	8	21.6216	6.8717e-06	P15311, P06702, P35241, P15924, P14923, O00560, P26038, P27105	37	371	0.000920387	9.20808e-05	6.80298e-05
	EV_p6	GO:0043209~myelin sheath	6	16.2162	1.15635e-05	P15311, P35241, Q8WUM4, P62879, P26038, P11233	37	152	0.00154831	0.000140864	0.000104071
	EV_p6	GO:0030057~desmosome	4	10.8108	1.39255e-05	Q02413, P15924, P14923, Q08554	37	24	0.00186428	0.000155501	0.000114885
	EV_p6	GO:0016020~membrane	15	40.5405	3.80436e-05	P04899, Q15758, O00560, Q08554, P35613, P53985, Q08431, P15311, P60033, P08195, Q8WUM4, P62879, P08133, P61769, P27105	37	2200	0.00508496	0.000392141	0.000289716
	EV_p6	GO:1903561~extracellular vesicle	4	10.8108	0.000130176	P04899, O00560, Q8WUM4, Q08431	37	50	0.0172935	0.00124597	0.000920531
	EV_p6	GO:0048471~perinuclear region of cytoplasm	8	21.6216	0.000181927	P15311, Q9UN37, Q9Y696, P62879, P08133, P02787, P26038, P27105	37	621	0.0240856	0.00161218	0.00119108
	EV_p6	GO:0005902~microvillus	4	10.8108	0.000192499	P15311, P35241, Q9Y696, P26038	37	57	0.0254674	0.00161218	0.00119108
	EV_p6	GO:0072562~blood microparticle	5	13.5135	0.000222607	P02790, O00560, P02787, P26038, P27105	37	152	0.0293921	0.00175467	0.00129636
	EV_p6	GO:0016324~apical plasma membrane	6	16.2162	0.000252029	P15311, P35241, Q02413, P08195, P02787, P26038	37	291	0.0332121	0.00187622	0.00138616
	EV_p6	GO:0001772~immunological synapse	3	8.10811	0.00204552	P15311, P60033, Q8WUM4	37	34	0.239957	0.0144263	0.0106582
	EV_p6	GO:0071944~cell periphery	3	8.10811	0.00268513	P15311, P35241, P26038	37	39	0.302527	0.0179904	0.0132914
	EV_p6	GO:0009898~cytoplasmic side of plasma membrane	3	8.10811	0.0031084	Q02413, P14923, Q9H444	37	42	0.341094	0.0198345	0.0146539
	EV_p6	GO:0005911~cell-cell junction	4	10.8108	0.00469312	Q02413, Q9Y696, P14923, O60716	37	172	0.467599	0.0285854	0.0211191
	EV_p6	GO:0044297~cell body	3	8.10811	0.00686989	P15311, P04899, P62879	37	63	0.602969	0.0400246	0.0295704
	EV_p6	GO:0045121~membrane raft	4	10.8108	0.00772429	P04899, O00560, P35613, P27105	37	206	0.646218	0.0422311	0.0312006
	EV_p6	GO:0051286~cell tip	2	5.40541	0.00787893	P15311, P35241	37	4	0.65353	0.0422311	0.0312006
	EV_p6	GO:0030175~filopodium	3	8.10811	0.00865529	P15311, P35241, P26038	37	71	0.688033	0.044608	0.0329567
	EV_p6	GO:0005813~centrosome	5	13.5135	0.00960406	P04899, P53990, Q9UN37, Q9Y696, P53985	37	426	0.725599	0.0460278	0.0340056
	EV_p6	GO:0045177~apical part of cell	3	8.10811	0.00961776	P15311, Q9Y696, P26038	37	75	0.726107	0.0460278	0.0340056
